# Supplementary material for: Phytase activity in lichens
Source: New Phytol. 2015 May 12;208(2):544–54. doi: 10.1111/nph.13454 (PMC5029771; doi:10.1111/nph.13454)
Supplement: Supplementary file 2 — Table S1 Replicate values of phytase and PME activities in Evernia prunastri and other selected lichens [file NPH-208-544-s002.xlsx]

## Sheet: Sheet1
Table S1. Replicate values of phytase and PME activities in Evernia prunastri and other selected lichens
	Incubation time (h)	InsP3 (peak area)	InsP4 (peak area)	InsP5 (peak area)	InsP6 (peak area)
	0	0	0	2.2651	222.357
	0	0	0	1.846	222.614
	0	0	0	2.0373	223.391
	0	0	0	1.9617	226.171
	0	0	0	2.2795	232.42
	0	0	0	1.9985	228.866
	0.5	0	0	7.3413	211.284
	0.5	0	1.3369	9.3765	210.552
	0.5	1.3268	1.4333	11.7911	206.898
	0.5	1.2928	1.6447	14.0812	204.587
	0.5	0.6728	1.3382	14.182	200.606
	0.5	0.8941	1.743	16.1784	203.915
	1	0.42	2.1149	15.3036	202.655
	1	0.48	1.0166	13.6164	205.954
	1	4.0643	3.9409	29.1631	176.349
	1	3.8968	3.9724	21.6831	189.336
	1	4.891	4.7777	34.7398	163.792
	1	5.945	5.8243	37.7715	157.241
	2	0.59	1.5736	17.184	201.315
	2	0.52	1.9705	18.1487	200.554
	2	8.6266	8.0079	42.9429	132.035
	2	5.1592	4.8672	27.2502	175.54
	2	11.7162	9.0368	47.6018	117.706
	2	11.2201	8.7375	47.6417	122.75
	3	0.81	2.3757	19.6938	191.861
	3	1.25	5.5276	26.2749	183.649
	3	10.0173	6.8658	38.9618	131.012
	3	10.3747	6.6845	38.6351	138.171
	3	15.112	9.495	44.7455	81.3517
	3	13.5223	9.5738	48.6353	113.606
	4	2.54	5.2411	33.4809	164.507
	4	2.83	6.6002	36.4281	157.93
	4	16.4549	9.4798	45.3885	88.541
	4	8.1197	6.2244	33.4905	154.849
	4	10.1423	7.8131	44.8077	131.934
	4	15.7932	9.0916	49.8346	108.197
	5	1.5	3.6594	29.2841	177.461
	5	2.95	5.9321	34.5214	153.588
	5	15.43	10.0723	42.9566	85.5316
	5	12.1731	8.7675	44.2278	113.437
	5	9.9996	7.6844	42.218	114.15
	5	16.3438	10.6834	47.2987	79.539
	12	5.69	7.9755	43.1914	124.76
	12	6.52	9.4519	49.0665	113.06
	12	14.9655	5.8691	23.9015	31.5395
	12	16.5455	8.7357	40.0582	75.5422
	12	18.8373	7.4477	27.7445	24.6026
	12	11.3783	4.658	18.0795	15.4788
	24	8.04	9.5563	46.9446	98.4566
	24	4.58	6.0187	36.3977	115.477
	24	2.5551	0	2.9018	4.6642
	24	17.0179	7.7255	27.7066	64.5581
	24	8.7242	2.2048	9.7909	12.6692
	24	11.1294	3.369	12.5023	12.2629

## Sheet: Sheet2
	Incubation time (h)	5°C	10°C	15°C	20°C	25°C	30°C
		InsP6 hydrolysed (mmol g-1)	InsP6 hydrolysed (mmol g-1)	InsP6 hydrolysed (mmol g-1)	InsP6 hydrolysed (mmol g-1)	InsP6 hydrolysed (mmol g-1)	InsP6 hydrolysed (mmol g-1)				pH 2.5	pH 3.2	pH 3.6	pH 4	pH 4.3	pH 4.8	pH 5.4	pH 6.1	pH 6.7
	0.25	-7.23404	-0.0351309	-4.58517	1.61088	29.1646	54.8038				Rate of InsP6 hydrolysis (mmol g-1 h-1)	Rate of InsP6 hydrolysis (mmol g-1 h-1)	Rate of InsP6 hydrolysis (mmol g-1 h-1)	Rate of InsP6 hydrolysis (mmol g-1 h-1)	Rate of InsP6 hydrolysis (mmol g-1 h-1)	Rate of InsP6 hydrolysis (mmol g-1 h-1)	Rate of InsP6 hydrolysis (mmol g-1 h-1)	Rate of InsP6 hydrolysis (mmol g-1 h-1)	Rate of InsP6 hydrolysis (mmol g-1 h-1)
	0.25	-23.958	-5.91399	30.2028	1.05013	27.3382	86.8232				4.2832	0.771099	1.26531	0.134335	1.93232	0.166616	0.264419	-0.159829	1.64496
	0.25	-21.2202	-2.40896	23.8158	1.24617	13.8218	56.2063				5.99442	2.04034	2.03603	0.600637	-0.646766	0.192546	-0.446465	0.476456	0.334963
	0.25	0.408366	6.43244	-0.782395	5.42431	-3.51499	20.1148				2.219	1.7742	1.23371	1.81623	0.526358	1.13729	0.795913	1.68974	0.734422
	0.25	-3.54526	2.51517	-0.187548	5.7618	-5.6727	19.8846				2.77023	-0.193901	1.10044	1.29895	-0.47438	0.164263	-0.155625	0.830885	0.193572
	0.25	2.40631	8.04944	2.96933	3.50165	-2.77322	5.97227				2.24407	2.02923	0.236695	-0.715037	1.55017	0.445931	0.375478	-1.81036	-1.14
	0.5	23.9131	8.24468	40.8523	7.71558	24.3424	63.7601				2.2147	3.4862	0.193037	0.682541	-0.783798	0.348372	1.01282	1.1734	-0.657745
	0.5	-8.25222	2.07808	42.1476	9.04004	35.9024	52.3966
	0.5	-4.40743	8.33993	39.2215	3.36461	14.2332	52.1824
	0.5	0.999617	11.6252	2.76174	4.47808	6.79449	20.5759
	0.5	-1.83281	4.06257	0.423343	3.65252	2.19703	6.67616
	0.5	-1.3849	10.799	4.1572	2.12853	12.2658	9.46667
	1	-25.5868	6.64547	31.1292	12.2385	31.4059	99.3509
	1	-1.42365	15.0861	32.102	4.55075	30.6767	64.216
	1	-5.04324	1.2278	35.7568	3.66768	28.1516	58.6953
	1	14.3485	13.1667	9.82849	8.40044	9.98858	44.2177
	1	12.9661	2.25499	9.34061	12.0118	18.8554	17.9554
	1	7.51632	11.325	8.53285	7.91515	14.3745	8.00056
	2	-3.78328	18.5577	32.2314	3.65104	12.2289	109.688
	2	14.7898	17.866	53.735	1.11138	55.5524	126.14
	2	14.8348	7.7449	42.2018	19.765	21.55	58.2209
	2	13.6934	19.6847	15.1094	9.70434	17.2923	10.1578
	2	-0.795621	8.21021	17.1892	18.3052	12.7412	89.5353
	2	3.64512	22.953	5.51437	15.4818	25.9382	14.6341
	3	15.0131	17.8547	43.2512	5.5368	10.809	92.2516
	3	21.2739	11.1912	53.6971	5.14936	35.8311	83.788
	3	-0.404572	15.1767	48.1136	13.8861	65.983	50.1935
	3	-4.36391	28.246	22.5662	19.237	33.6843	98.1889
	3	21.4229	2.17171	9.14829	22.0242	49.404	85.3635
	3	-0.49828	31.1547	27.0964	17.5876	15.6905	26.9366
	4	12.1198	35.2908	52.4204	29.7483	35.8044	111.156
	4	18.7216	15.573	44.7235	15.7081	20.3449	132.632
	4	1.74683	9.32292	51.1754	7.9488	15.0684	51.8585
	4	23.6838	31.2047	22.4928	26.6294	33.9655	102.278
	4	1.77392	5.96043	13.9004	38.6307	38.1391	20.0052
	4	17.7026	40.4908	11.1509	28.8426	61.85	28.6621
	5	6.46157	24.4471	60.7566	21.2251	53.4799	104.956
	5	35.6124	47.4274	87.9815	3.75818	78.2736	156.643
	5	13.9426	3.51778	65.065	23.9872	54.2822	103.772
	5	12.0601	33.5264	31.5513	56.8841	51.5873	115.461
	5	0.402802	3.33954	5.09044	45.9037	63.6806	64.1961
	5	14.6752	49.8818	34.3485	43.4381	34.8956	40.2891

## Sheet: Sheet3
							Collection site #	Collection site
							1	Derwent Valley, Derbyshire		Collection site #	Rate of InsP6 hydrolysis (mmol g-1 h-1)	Rate of pNPP hydrolysis (mmol g-1 h-1)
							2	Derwent Fells, Cumberland		1	4.22865	689.089
							3	Elan Valley, Powys			3.97341	842.058
							4	Lough Erne, Co. Fermanagh			2.18103	289.921
							5	Beddgelert, Gwynedd			4.53812	389.634
							6	Greystoke Forest, Cumberland			10.3658	823.524
							7	Naddle Forest, Cumberland			5.40517	647.927
							8	Tarn at Leaves, Cumberland			5.36567	377.902
							9	Wythburn Fells, Cumberland			4.59019	361.564
											9.40408	682.983
		Rate of InsP6 hydrolysis (mmol g-1 h-1)		Rate of pNPP hydrolysis (mmol g-1 h-1)							12.8472	825.502
	Thallus (unwashed)	3.39164	Thallus (unwashed)	65.9605						2	5.19673	1078.13
		1.7286		42.1488							9.58813	1061.39
		3.66855		53.6587							9.56384	1005.02
		3.31761		60.4575							13.6563	1738.99
		2.87835		71.961							13.852	1287.96
		2.25921		91.4051							8.96491	1129.44
		2.38253	Thallus (washed)	81.2242							10.4892	992.994
		5.96209		63.3136							9.42258	1027.47
		3.0199		68.4649							10.8174	1416.15
		3.18311		60.5097							9.18054	1511.91
	Thallus (washed)	-0.0390015		80.3084						3	5.17142	600.309
		-0.477063		50.2561							7.72533	698.635
		4.9433	UF (unfiltered)	3.99104							10.7507	1504.66
		4.76244		4.90814							13.015	878.182
		1.99063		12.2769							10.0292	681.937
		2.87408		31.4687							4.87437	442.242
		3.87302		8.93556							6.60149	1059.42
		3.8594		6.6109							5.34977	868.428
		6.19906	F (Filtered)	5.99206							6.14035	1028.79
		3.07458		12.1209							9.70188	583.09
	UF (unfiltered)	2.16235		20.6313						4	6.95458	239.397
		4.29031		23.991							2.99761	206.69
		4.12729		17.578							6.47609	1004.05
		3.45267		13.2645							7.35457	1343.36
		8.89647									4.48843	417.024
		3.7946									4.84998	383.592
		2.47433									9.86433	887.389
		2.44481									7.46682	496.017
		1.95216									2.38458	453.61
		2.73597									1.70305	632.811
	F (Filtered)	2.97177								5	7.63581	646.49
		5.3878									7.99282	504.051
		3.62681									11.0968	1624.33
		3.45135									6.55259	552.24
		5.05391									12.0873	1419.73
		1.1302									2.58927	425.266
		0.175464								6	11.6215	687.036
		1.59211									7.50254	485.261
		1.63765									11.2468	555.404
		2.81604									3.36395	760.601
											6.34229	707.7
											4.02265	873.639
											3.91032	700.55
											7.28442	1530.35
											14.7602	444.666
											11.1916	1667.33
										7	4.24131	940.718
											3.07138	967.4
											5.32385	932.16
											5.08697	798.591
											6.44567	736.344
											5.16662	775.409
											5.66762	820.167
											3.01694	609.259
											9.28264	685.659
											9.29342	753.523
										8	6.9658	848.827
											6.64906	1255.66
											7.32743	769.593
											5.77419	1253.91
											7.15957	1276.99
											10.3936	595.021
											8.2631	756.939
											7.49897	686.272
											12.4018	1111.28
											9.84967	889.349
										9	15.078	1318.2
											9.87517	968.544
											10.388	1037.34
											8.40232	981.894
											9.68961	896.364
											10.1611	1387.63
											7.20181	874.849
											10.3725	743.566
											8.87726	979.247

## Sheet: Sheet4
	Species name	Rate of pNPP hydrolysis (mmol g-1 h-1)	Rate of InsP6 hydrolysis (mmol g-1 h-1)
	Evernia prunastri	329.96	9.62048
		195.309	4.58163
		161.856	23.3885
		185.107	13.4442
		228.681	6.47341
		196.655	5.39753
		695.306	4.97851
		394.555	9.79552
		402.472	4.16256
		740.101	9.13648
	Bryoria fuscescens	353.597	16.6898
		874.207	7.04498
		855.251	8.17558
		812.771	10.9955
		853.961	6.14583
		764.102	2.51094
		230.929	18.0388
		691.103	21.526
		600.338	12.8026
		1098.64	8.74312
	Pseudevernia furfuracea	205.069	2.06216
		329.415	2.30572
		359.863	5.90903
		231.242	12.5973
		1178.78	7.32302
		214.773	11.2355
		174.507	16.0375
		193.132	21.025
		119.183	2.42488
		354.106	1.01951
	Usnea subfloridana	779.575	14.7442
		467.291	16.0268
		574.952	14.7058
		529.46	12.7012
		655.778	4.06561
		695.912	0
		611.211	1.03899
		898.129	9.1816
		606.902	0.11447
		622.218	7.50634
	Cladonia portentosa	276.931	-0.327311
		252.795	-0.30214
		319.581	-0.277306
		174.463	0.443908
		148.773	-0.583349
		277.837	-0.292143
		200.33	-1.07199
		209.674	-0.513679
		176.681	-0.790747
		178.485	-0.49597
	Peltigera membranacea	6.74996	0.591883
		2.3479	-0.0819028
		9.54403	-0.710101
		9.51278	0.126344
		5.39491	2.08204
		9.00138	0.910302
		7.94551	0.186632
		-7.27928	0.0337784
		32.4366	0.195276
	Lobaria pulmonaria	21.8239	1.27164
		13.3454	1.7216
		20.8178	-0.462556
		12.4411	-0.0614386
		20.4006	-1.26191
		9.87297	-0.242364
		19.0115	0.0274291
		26.3653	2.55961
		2.53739	1.18352
		27.8926	3.22912
	Ramalina fraxinea	188.486	-0.153373
		138.138	-0.394265
		172.234	-0.330957
		238.869	-0.348847
		60.9032	0.315182
		303.279	0.32947
		396.844	1.69428
		97.7863	-0.539771
		398.084	2.36672
		508.953	0.404461
	Ramalina calicaris	280.658	-0.177451
		466.643	1.22939
		24.0402	-1.39443
		217.695	0.176292
		1025.75	2.01554
		354.152	2.17102
		613.661	2.09451
		203.69	2.56102
		905.531	2.4678
		298.666	0.681114
	Platismatia glauca	114.95	1.76993
		107.264	1.63883
		226.198	1.12548
		325.042	6.63027
		134.653	0
		234.678	0
		209.095	0
		272.61	0
		178.625	0.619451
		361.026	1.25631
	Ramalina farinacea	54.5909	2.20049
		46.5787	0.559029
		104.444	1.52298
		113.088	2.84058
		138.127	0
		310.649	0
		180.981	0
		52.3366	0
		141.335	1.17428
		104.072	0.864365
	Hypogymnia physodes	453.782	1.5163
		216.893	2.0152
		143.469	0.917273
		316.971	0.472668
		407.466	0.309968
		359.472	0
		134.923	0
		69.7652	0
		393.407	1.48733
		80.1362	-0.700568
	Parmelia saxatilis	128.933	1.50972
		135.921	0.728955
		74.6142	0
		75.2972	0.646697
		202.802	0
		64.8213	0
		195.06	0
		70.0122	0
		142.116	1.01204
		84.475	0.130616

## Sheet: Sheet5
	Substrate conc.	Rate of InsP6 hydrolysis (mmol g-1 h-1)
	1mM	1.09723
		3.06718
		1.91281
		1.39302
		2.34249
		1.39907
	2mM	2.02479
		2.50733
		5.79598
		1.30884
		4.80173
		2.62885
	3mM	1.06224
		8.87881
		2.2519
		2.00833
		8.9861
		9.31345
	4mM	14.3062
		11.7632
		8.01906
		5.05779
		9.63046
		6.68372
	5mM	27.3008
		11.673
		17.048
		4.02135
		15.5467
		2.19591
	6mM	16.5907
		12.1934
		12.2469
		4.52646
		4.65054
		35.1593
	7mM	8.83289
		9.06184
		29.003
		13.7306
		7.41263
		12.9406
	8mM	9.79699
		12.7102
		11.9607
		6.04841
		9.85142
		7.71126
